# Supplementary material for: Assessing the Impact of Marine Tourism and Protection on Cultural Ecosystem Services Using Integrated Approach: A Case Study of Gili Matra Islands
Source: Int J Environ Res Public Health. 2022 Sep 24;19(19):12078. doi: 10.3390/ijerph191912078 (PMC9564878; doi:10.3390/ijerph191912078)
Supplement: Supplementary file 1 [file ijerph-19-12078-s001.zip]

Archive with 1 entries (1 files):
- ijerph-1874523-supplementary.pdf
